# Supplementary material for: Dunaliella salina-Loaded Diosmetin Carriers Alleviate Oxidative Stress and Inflammation in Cisplatin-Induced Acute Kidney Injury via PI3K/AKT Pathway
Source: Pharmaceutics. 2026 Jan 12;18(1):102. doi: 10.3390/pharmaceutics18010102 (PMC12844676; doi:10.3390/pharmaceutics18010102)
Supplement: Supplementary file 1 [file pharmaceutics-18-00102-s001.zip]

Archive with 1 entries (1 files):
- pharmaceutics-4037684-supplementary.pdf
